# Supplementary material for: Leptin receptor gene polymorphisms c.668A>G and c.1968G>C in Sudanese women with preeclampsia: a case-control study
Source: BMC Med Genet. 2020 Aug 17;21:162. doi: 10.1186/s12881-020-01104-z (PMC7433111; doi:10.1186/s12881-020-01104-z)
Supplement: Supplementary file 2 — Additional file 2. Supplemental Dataset [file 12881_2020_1104_MOESM2_ESM.xlsx]

## Sheet: last version data
controlnumb668	controlrnumb19	casecontrol	casecontrolalles	age	parity	BMI	HB	GA	Systolicbp	diastbbp
0	2	0	0	20	3	22.8624	11.2	37	110	70
0	2	0	0	24	2	24.7676	10.5	39	120	80
0	2	0	0	23	1	23.5294	8.5	39	110	70
1	2	0	0	20	1	25.1039	8.5	37	140	90
0	2	0	0	25	1	26.1593	8.5	36	100	70
0	2	0	0	25	1	23.8751	11.2	33	120	70
0	2	0	0	24	2	20.7612	10.5	40	110	70
0	2	0	0	18	1	24.0346	11.2	38	100	70
1	2	0	0	30	4	24.0346	8.5	34	100	70
0	2	0	0	36	5	25.9695	9.5	41	100	70
0	2	0	0	26	1	23.7332	10.5	39	110	70
0	2	0	0	26	2	22.0317	9.5	38	100	70
0	3	0	0	20	1	22.8624	9.5	39	110	70
0	2	0	0	40	2	24.4898	11.2	40	100	70
0	2	0	0	22	1	21.875	10.5	38	110	70
0	2	0	0	38	4	21.4844	9.5	40	100	70
0	2	0	0	19	1	22.2656	10.2	37	110	70
0	2	0	0	28	2	25.3906	9.7	37	100	70
0	2	0	0	20	1	27.5312	10.5	34	100	60
0	2	0	0	27	3	27.4077	9.7	38	100	70
1	2	0	0	25	1	22.6562	9.7	38	110	70
0	2	0	0	25	3	21.9713	9.7	36	100	70
0	2	0	0	18	1	24.974	9.7	38	110	60
1	2	0	0	29	3	25.3906	10.5	40	100	70
0	2	0	0	25	2	22.4913	9.7	41	110	70
0	2	0	0	26	1	24.974	11.2	37	100	75
0	2	0	0	29	1	29.2969	12.2	38	90	60
0	2	0	0	26	2	20.7612	9.5	39	110	70
0	2	0	0	28	2	20.2812	10.5	35	140	90
2	2	0	0	28	3	22.6562	10.5	39	110	70
0	2	0	0	33	2	20.7612	9.5	38	100	70
0	2	0	0	27	2	22.8624	10.5	37	130	80
1	2	0	0	16	1	21.875	11.2	40	110	70
0	2	0	0	25	1	24.0346	9.5	30	110	60
0	2	0	0	21	1	28.4444	10.2	36	110	60
0	2	0	0	28	2	22.4913	9.2	41	110	60
0	2	0	0	17	1	22	10.9	36	100	70
0	2	0	0	20	3	22.8624	11.2	38	100	60
0	2	0	0	24	2	24.7676	12.2	37	120	80
0	2	0	0	23	1	23.5294	9.5	38	100	70
0	2	0	0	20	1	25.1039	12.1	38	100	70
0	2	0	0	25	1	26.1593	10.2	34	100	60
0	2	0	0	25	1	23.8751	10.2	38	100	60
0	2	0	0	24	2	20.7612	12.4	37	110	70
0	2	0	0	18	1	24.0346	12.2	37	100	60
0	2	0	0	30	4	24.0346	12.9	39	100	60
0	2	0	0	36	5	25.9695	11.6	39	100	60
1	2	0	0	26	1	23.7332	8.5	40	110	70
0	2	0	0	26	2	22.0317	10.5	39	110	70
1	2	0	0	20	1	22.8624	11.2	39	140	80
0	2	0	0	40	2	24.4898	10.5	41	100	70
0	2	0	0	22	1	21.875	8.5	41	110	70
0	2	0	0	38	4	21.4844	10.5	35	100	70
0	3	0	0	19	1	22.2656	10.5	37	100	60
0	2	0	0	28	2	25.3906	8.5	39	110	60
0	2	0	0	20	1	27.5312	10.5	39	130	80
1	2	0	0	27	3	27.4077	10.5	38	100	70
0	2	0	0	25	1	22.6562	9.5	40	140	80
0	2	0	0	25	3	21.9713	10.5	40	110	70
0	2	0	0	18	1	24.974	8.5	32	110	70
0	2	0	0	29	3	25.3906	10.5	38	100	70
0	2	0	0	25	2	22.4913	9.7	40	100	60
1	2	0	0	26	1	24.974	9.5	34	110	70
0	2	0	0	29	1	29.2969	8.5	38	110	70
1	2	0	0	26	2	20.7612	7.5	41	110	70
0	2	0	0	28	2	20.2812	10.5	38	100	60
0	2	0	0	28	3	22.6562	11.2	34	100	70
0	2	0	0	33	2	20.7612	10.5	38	110	80
0	2	0	0	27	2	22.8624	11.2	38	100	70
0	2	0	0	16	1	21.875	9.7	36	100	70
0	2	0	0	25	1	24.0346	10	28	120	80
0	2	0	0	21	1	28.4444	10.5	38	110	70
0	2	0	0	28	2	22.4913	10.5	37	110	70
1	2	0	0	28	3	22.6562	11.2	36	110	70
0	2	0	0	33	2	20.7612	10.5	38	110	80
0	2	0	0	27	2	22.8624	10.2	37	100	70
0	2	0	0	16	1	21.875	9.7	38	110	70
1	2	0	0	25	1	24.0346	9.5	39	100	70
0	2	0	0	21	1	28.4444	9.7	40	110	70
0	2	0	0	28	2	22.4913	11.2	36	120	80
0	2	0	0	28	3	22.6562	11.2	41	110	80
0	2	0	0	33	2	20.7612	12	39	110	70
0	2	0	0	27	2	22.8624	12.2	39	110	70
0	2	0	0	16	1	21.875	12	40	110	60
2	2	0	0	25	1	24.0346	12	37	120	80
0	2	0	0	21	1	28.4444	10.2	40	100	60
0	2	0	0	28	2	22.4913	9.2	39	110	70
0	2	0	0	28	3	22.6562	10.5	38	110	70
0	2	0	0	33	2	20.7612	9.7	39	100	70
0	2	0	0	27	2	22.8624	12.5	37	120	80
1	2	0	0	16	1	21.875	12.2	39	100	70
0	2	0	0	25	1	24.0346	10.2	37	110	80
0	3	0	0	21	1	28.4444	9.7	39	120	80
0	2	0	0	28	2	22.4913	11.2	38	110	70
0	2	0	0	21	1	28.4444	9.9	39	120	80
1	2	0	0	28	2	22.4913	13.5	37	110	80
1	2	0	0	20	3	22.8624	12	40	100	70
0	2	0	0	24	2	24.7676	9.5	42	110	70
0	2	0	0	23	1	23.5294	13.2	40	100	70
0	2	0	0	20	1	25.1039	10.2	40	100	70
0	2	0	0	25	1	26.1593	10.2	41	110	70
0	2	0	0	25	1	23.8751	10.5	34	130	80
0	2	0	0	24	2	20.7612	10.5	37	100	70
0	2	0	0	18	1	24.0346	9.5	36	110	70
1	2	0	0	30	4	24.0346	10.5	37	100	70
0	2	0	0	36	5	25.9695	11.2	39	110	70
0	2	0	0	26	1	23.7332	9.5	39	110	70
0	2	0	0	26	2	22.0317	10.2	35	110	80
0	2	0	0	20	1	22.8624	9.5	38	110	70
0	2	0	0	40	2	24.4898	11.2	41	120	80
1	2	0	0	22	1	21.875	10.5	35	110	70
0	2	0	0	38	4	21.4844	9.5	40	140	90
0	3	0	0	19	1	22.2656	10.2	41	110	80
0	2	0	0	28	2	25.3906	9.7	36	110	80
0	2	0	0	20	1	27.5312	10.5	36	110	70
1	2	0	0	27	3	27.4077	9.7	39	110	70
0	2	0	0	25	1	22.6562	9.7	36	100	70
0	2	0	0	25	3	21.9713	9.7	39	120	80
0	2	0	0	18	1	24.974	9.7	37	110	80
0	2	0	0	29	3	25.3906	10.5	38	120	80
1	2	0	0	25	2	22.4913	9.7	38	110	80
2	2	0	0	26	1	24.974	11.2	37	160	120
0	2	1	1	29	1	29.2969	12.2	38	140	95
0	2	1	1	26	2	20.7612	9.5	36	150	90
2	2	1	1	28	2	20.2812	10.5	36	160	100
1	2	1	1	28	3	22.6562	10.5	34	160	110
2	2	1	1	33	2	20.7612	9.5	42	150	90
0	2	1	1	27	2	22.8624	10.5	34	160	110
2	2	1	1	16	1	21.875	11.2	37	150	110
0	2	1	1	25	1	24.0346	9.5	38	150	100
1	2	1	1	21	1	28.4444	10.2	41	140	100
1	2	1	1	28	2	22.4913	9.2	38	150	95
2	2	1	1	17	1	23	10.9	35	140	100
2	2	1	1	26	5	24.974	11.2	36	150	90
0	2	1	1	28	2	22.4913	12.2	41	140	90
1	2	1	1	28	3	22.4913	9.5	30	160	110
1	2	1	1	34	3	22.4913	12.1	36	160	100
0	3	1	1	35	4	25.3906	10.2	38	150	90
0	2	1	1	30	3	23.8751	10.2	38	150	95
2	2	1	1	29	2	24.974	12.4	38	140	100
1	2	1	1	28	2	25.3906	12.2	39	150	95
0	3	1	1	37	3	22.0386	12.9	36	160	100
2	2	1	1	27	5	22.8571	11.6	31	150	100
1	2	1	1	25	4	24.8889	8.5	40	140	95
1	2	1	1	24	2	25.3906	10.5	42	150	100
0	2	1	1	27	2	25.3906	11.2	38	140	95
2	2	1	1	35	5	25.9695	10.5	38	150	100
0	2	1	1	35	5	25.3906	8.5	37	160	110
1	3	1	1	20	1	22.0386	10.5	42	160	95
2	2	1	1	18	1	24.974	10.5	38	150	90
1	2	1	1	19	1	24.8889	8.5	39	140	95
2	2	1	1	24	2	24.0346	10.5	40	150	100
2	2	1	1	20	1	24.4444	10.5	40	140	90
0	2	1	1	24	2	26.6667	9.5	38	150	100
1	2	1	1	22	1	21.3382	10.5	36	150	95
0	2	1	1	32	5	22.8624	8.5	38	160	115
2	2	1	1	21	2	22.3214	10.5	38	160	100
2	2	1	1	38	1	20.2812	9.7	38	140	95
0	2	1	1	30	5	22.5981	9.5	38	150	95
0	3	1	1	29	4	22.4913	8.5	34	160	100
0	3	1	1	37	7	20.7612	7.5	38	140	95
1	2	1	1	27	3	25.8065	10.5	39	150	100
2	2	1	1	21	1	25.3906	11.2	38	140	95
0	2	1	1	21	1	26.6667	10.5	39	150	90
1	2	1	1	26	2	22.0386	11.2	39	160	90
1	3	1	1	30	4	25.3906	9.7	36	150	95
0	2	1	1	22	1	22.0386	11	42	160	95
2	2	1	1	27	2	25.3906	10.5	38	140	95
2	2	1	1	22	1	25.3906	10.5	38	160	90
0	2	1	1	27	1	20.7612	11.2	40	150	100
0	2	1	1	30	1	22.4913	10.5	37	150	100
1	2	1	1	27	3	27.3437	10.2	38	140	95
2	2	1	1	36	5	26.6667	9.7	39	150	100
1	2	1	1	20	1	20.9572	9.5	39	150	95
2	2	1	1	27	5	24.8889	9.7	41	160	100
1	2	1	1	30	1	25.3906	11.2	40	150	90
0	2	1	1	27	1	25.7117	11.2	42	150	100
1	2	1	1	28	1	25.7117	12	30	140	95
0	2	1	1	23	1	25.3906	12.2	37	160	100
2	2	1	1	25	1	22.0386	12	38	150	95
1	2	1	1	24	3	27.5482	12	40	160	95
0	2	1	1	28	1	22.8571	10.2	41	150	95
0	3	1	1	32	2	25.3906	9.2	40	140	95
0	2	1	1	19	1	20.2812	10.5	39	160	100
1	2	1	1	26	3	20.2812	9.7	37	150	90
1	2	1	1	18	1	25.3906	12.5	39	150	90
1	2	1	1	18	1	24.1415	12.2	39	140	95
0	2	1	1	27	1	25.9516	10.2	39	150	95
2	2	1	1	32	1	25.3906	9.7	39	160	110
0	2	1	1	33	1	25.9516	11.2	41	150	95
1	2	1	1	29	3	21.4844	9.9	38	160	90
2	2	1	1	32	1	29.2969	13.5	38	150	95
1	2	1	1	25	1	25.7117	12	39	160	90
0	2	1	1	26	3	22.0386	9.5	40	140	95
0	3	1	1	25	1	27.3437	13.2	38	160	100
2	2	1	1	16	1	24.4444	10.2	42	150	95
1	2	1	1	19	1	27.3437	10.2	39	150	100
0	2	1	1	28	2	20.2812	10.5	38	160	100
2	2	1	1	28	3	22.6562	10.5	40	150	95
0	2	1	1	33	2	20.7612	9.5	40	160	95
1	2	1	1	27	2	22.8624	10.5	38	140	95
1	2	1	1	16	1	21.875	11.2	38	150	100
0	2	1	1	25	1	24.0346	9.5	39	140	95
0	3	1	1	21	1	28.4444	10.2	38	140	90
0	2	1	1	20	3	20.7612	11.2	39	150	100
2	2	1	1	24	2	22.4913	10.5	40	160	100
1	2	1	1	23	1	27.3437	8.5	40	140	95
1	2	1	1	20	1	26.6667	8.5	38	150	95
0	2	1	1	25	1	20.9572	8.5	40	150	95
2	2	1	1	25	1	24.8889	11.2	38	140	95
0	2	1	1	24	2	25.3906	10.5	41	156	100
0	2	1	1	18	1	25.7117	11.2	40	150	90
1	2	1	1	30	4	25.7117	8.5	40	160	100
1	2	1	1	36	5	25.3906	9.5	40	150	100
0	2	1	1	26	1	22.0386	10.5	40	140	90
1	2	1	1	26	2	27.5482	9.5	41	150	95
1	2	1	1	20	1	22.8571	9.5	38	160	90
2	2	1	1	40	2	25.3906	11.2	38	140	95
0	2	1	1	22	1	20.2812	10.5	38	160	100
1	2	1	1	38	4	20.2812	9.5	41	150	95
1	2	1	1	19	1	25.3906	10.2	37	150	100
1	2	1	1	28	2	24.1415	9.7	40	160	100
0	2	1	1	20	1	25.9516	10.5	38	150	95
0	2	1	1	27	3	25.3906	9.7	38	160	95
2	2	1	1	25	1	25.9516	9.7	37	140	95
1	2	1	1	25	3	21.4844	9.7	39	150	100
1	2	1	1	18	1	29.2969	9.7	38	140	95
2	2	1	1	29	3	25.7117	10.5	37	140	90
1	2	1	1	25	2	22.0386	9.7	38	150	100
0	2	1	1	26	1	27.3437	11.2	37	160	100
1	2	1	1	29	1	24.4444	12.2	38	140	95
0	3	1	1	26	2	27.3437	9.5	38	150	95
1	2	1	1	28	2	20.2812	10.5	38	150	95
1	2	1	1	28	3	22.6562	10.5	37	140	95
0	2	1	1	33	2	20.7612	9.5	38	156	100
0	2	1	1	27	2	22.8624	10.5	38	150	90
1	2	1	1	16	1	21.875	11.2	39	160	100
1	2	1	1	25	1	24.0346	9.5	39	150	100
0	2	1	1	21	1	28.4444	10.2	40	140	90
2	2	1	1	28	2	20.2812	9.2	39	150	95
0	3	1	1	17	1	22.6562	10.9	41	160	100
1	2	1	1	26	5	20.7612	11.2	37	150	100
1	2	1	1	28	2	22.8624	12.2	38	140	90
2	2	1	1	28	3	21.875	9.5	38	150	95
